# Supplementary material for: TMT-Based Proteomic Analysis Reveals the Molecular Mechanisms of Sodium Pheophorbide A against Black Spot Needle Blight Caused by Pestalotiopsis neglecta in Pinus sylvestris var. mongolica
Source: J Fungi (Basel). 2024 Jan 26;10(2):102. doi: 10.3390/jof10020102 (PMC10889695; doi:10.3390/jof10020102)
Supplement: Supplementary file 1 [file jof-10-00102-s001.zip]

Archive with 1 entries (1 files):
- jof-2821549-supplementary.pdf
